# Supplementary material for: A new southern record of the holopelagic annelid Poeobius meseres Heath, 1930 (Flabelligeridae)
Source: Biodivers Data J. 2020 Nov 30;8:e58655. doi: 10.3897/BDJ.8.e58655 (PMC7723885; doi:10.3897/BDJ.8.e58655)
Supplement: Supplementary material 1 — Supplementary Table 1 [file bdj-08-e58655-s001.xlsx]

## Sheet: Records Summary
Supplementary Table 1. Records of Poeobius meseres and Enigma terwielii: summary of peer-reviewed literature plus additional observations from localities not already represented in the literature. Records indicate collected specimens unless otherwise indicated in the Remarks. New data in bold. Trans-Pacific Expedition station coordinates were retrieved from Scripps Institution of Oceanography, 19…
Reference	Region	Locality or Station	Latitude (decimal degrees)	Longitude (decimal degrees)	Depth (m)	COI GenBank number (Voucher)	Remarks
Heath, 1930	Monterey Bay	Entrance of Monterey Bay, California			350
Pickford, 1947	Subarctic	Southeast Alaska					Approximated in Fig. 1 as a polygon
Yamada, 1954	Subarctic	Kurile Islands	44.33	-153	735		Sampled on the Scripps Trans-Pacific Expedition, which is also referenced in McGowan, 1960
Hartman, 1955	Subarctic	Sta. 30 of Northern Holiday cruise	53.575	-155	183-366		Coordinates obtained from Wooster, 1951 (Supplementary References)
McGowan, 1960	Northeastern Pacific	CCOFI 5201 137-40	25	-113.425	0-147
	Northeastern Pacific	CCOFI 5004 47-55	40.0667	-124.917	0-421
	Northeastern Pacific	CCOFI 5004 60-70	37.2833	-124.35	0-423
	Subarctic	Northern Holiday cruise	53.575	-155	0-1200
	Monterey Bay	Monterey Bay, several stations			0-980
	Northeastern Pacific	PAS 120-90	26.2	-118.5	0-900
	Northeastern Pacific	PAS 130-150	22.5	-121.25	0-700
	Northeastern Pacific	PAS 140-180	19.6667	-122.25	0-700
	Eastern Tropical Pacific	SB 186-187	1.025	-91.7617	0-938
	Eastern Tropical Pacific	SB 108-109	-4.06667	-82.2333	0-1640
	Eastern Tropical Pacific	SB 207	12.225	-106.117	0-300
	Eastern Tropical Pacific	SB 101-102	-6.96667	-88.5833	0-1463
	Northeastern Pacific	Trans-Pacific Station 4	35.78	-130.042	600-1000
	Subarctic	Trans-Pacific Station 19	48.2367	-153.335	150-300
	Subarctic	Trans-Pacific Station 20	49.4917	-154.942	150-300
	Subarctic	Trans-Pacific Station 21	50.4167	-156.617	150-450
	Subarctic	Trans-Pacific Station 22	51.355	-158.333	150-300
	Subarctic	Trans-Pacific Station 24	53.25	-161.917	150-450
	Subarctic	Trans-Pacific Station 25	53.5417	-163.347	150-1000
	Subarctic	Trans-Pacific Station 29	54	-173.258	300-450
	Subarctic	Trans-Pacific Station 32	52.4883	-176.15	30-450
	Subarctic	Trans-Pacific Station 33	52.3317	-176.958	150-300
	Subarctic	Trans-Pacific Station 35	54.0917	-178.937	0-450
	Subarctic	Trans-Pacific Station 36	54.015	178.978	150-300
	Subarctic	Trans-Pacific Station 38	53.985	174.817	0-300
	Subarctic	Trans-Pacific Station 39	54.0517	172.48	150-300
	Subarctic	Trans-Pacific Station 40	53.95	171.18	150-450
	Subarctic	Trans-Pacific Station 41	53.535	168.847	150-300
	Subarctic	Trans-Pacific Station 42	53.54	166.18	150-1000
	Subarctic	Trans-Pacific Station 43	53.5917	163.7	0-300
	Subarctic	Trans-Pacific Station 44	53.68	161.925	150-450
	Subarctic	Trans-Pacific Station 45	52.3833	163.253	150-300
	Subarctic	Trans-Pacific Station 46	51.2167	164.572	150-600
	Subarctic	Trans-Pacific Station 47	49.835	165.82	0-300
	Subarctic	Trans-Pacific Station 48	48.7717	166.802	150-600
	Subarctic	Trans-Pacific Station 49	47.595	167.747	150-1000
	Subarctic	Trans-Pacific Station 50	46.275	168.87	150-300
	Subarctic	Trans-Pacific Station 51	45.0917	170.142	150-300
	Subarctic	Trans-Pacific Station 53	42.1317	169.468	150-300
	Subarctic	Trans-Pacific Station 54	40.575	170.038	450-600
	Subarctic	Trans-Pacific Station 59	44.1	161.65	450-1000
	Subarctic	Trans-Pacific Station 61	45.2517	158.333	150-450
	Subarctic	Trans-Pacific Station 63	46.3917	155.477	150-450
	Subarctic	Trans-Pacific Station 64	46.9083	153.92	150-300
	Subarctic	Trans-Pacific Station 65	45.4983	154.328	150-300
	Subarctic	Trans-Pacific Station 66	44.15	152.947	300-1000
Berkeley and Berkeley, 1960	Subarctic		53.2167	-160.883	200-400
	Subarctic		53.8167	-159.533	200-300
	Subarctic		54.2833	-146.617	300-400
	Subarctic		51.85	-146.617	300-400
	Subarctic		51.8	-153.333	300-400
	Subarctic		54.4333	-158.117	300-400
	Subarctic		48.3333	-175.5	200-300
	Subarctic		48.1667	-171.35	100-200
	Subarctic		52.0167	-169.733	300-400
	Subarctic		49.3167	-175.5	100-200
	Subarctic		51.7167	-155	150
	Subarctic		53.55	-148	150
Robbins, 1965	Northeastern Pacific	Southern California Borderland					Approximated in Fig. 1 by the MBARI DSG "California Borderland" region
Betrem, pers. comm. in Hartman 1967	Eastern Tropical Pacific	Bay of Guayaquil, Ecuador	-	-	-		Enigma terwielii locality; approximated in Fig. 1 as -3.16, -80.74
Thuesen and Childress, 1993	Northeastern Pacific	San Clemente Basin, California					Approximated in Fig. 1 as 32.25, -117.83
	Northeastern Pacific	Off Point Conception, California					Approximated in Fig. 1 as 34.45, -120.43
Uttal and Buck, 1996	Monterey Bay	Monterey Submarine Canyon	36.7	-122.033	260-480
Hunt and Lindsay, 1999	Japan	Sagami Bay	35.0000	139.2250	600-1400		Observations; specimens not collected. Eight total ROV dives were conducted at four unique stations with coordinates listed here. Observations were aggregated across these dives.
	Japan	Sagami Bay	35.0000	139.2333	600-1400
	Japan	Sagami Bay	34.9917	139.3250	600-1400
	Japan	Sagami Bay	35.0083	139.367	600-1400
Burnette et al., 2005	Monterey Bay	Monterey Submarine Canyon	36.6871	-122.033
Osborn and Rouse, 2008	Monterey Bay	Monterey Submarine Canyon	35.7661	-122.834	1801	EU694130 (SIO-BIC A1130)
Steinberg et al., 2008	Subarctic	Station K2	47	160	0-1000
Lindsay et al., 2017	Northern Pacific	Shostakovich Seamount	33.2516	-164.768	600-700		Observations; specimens not collected. Coordinates reflect the point of transition from benthic to midwater surveys during this ROV dive. URL: https://oer.hpc.msstate.edu/okeanos/ex1708/EX1708_DIVE10_20170916_ROVDiveSummary_Final.pdf
Jimi et al., 2019	Subarctic	Aleutian Islands	54.2954	-166.396	750-1000	LC508300
Jimi et al., 2019	Japan	Off Sanriku	39.6164	142.259	433	LC508299
MBARI DSG, 2020	Northeastern Pacific	California Borderland	32.5800 to 37.6000	-122.7000 to -117.2000	25-3925		Observations; specimens not necessarily collected. The MBARI DSG regions "Monterey Accelerated Research System" and "Rodriguez Seamount" are encompassed by the region "California Borderland" and therefore are not listed separately. Source: http://dsg.mbari.org/dsg/plots/concept/Poeobius%20meseres/California%20Borderland
	Northeastern Pacific	Davidson Seamount	35.5000 to 35.9000	-122.9000 to -122.5000	25-3575		Observations; specimens not necessarily collected. Source: http://dsg.mbari.org/dsg/plots/concept/Poeobius%20meseres/Davidson%20Seamount
	Northeastern Pacific	Eel River - Mendocino Fracture Zone	40.0700 to 40.7890	-125.1050 to -124.2500	175-2075		Observations; specimens not necessarily collected. Source: http://dsg.mbari.org/dsg/plots/concept/Poeobius%20meseres/Eel%20River%20-%20Mendocino%20Fracture%20Zone
	Monterey Bay	Greater Monterey Bay	35.3800 to 37.1990	-123.8479 to -121.0046	25-3975		Observations; specimens not necessarily collected. The MBARI DSG region "Monterey Bay" is encompassed by the region "Greater Monterey Bay" and therefore is not listed separately. Source: http://dsg.mbari.org/dsg/plots/concept/Poeobius%20meseres/Greater%20Monterey%20Bay
	Northeastern Pacific	Guide-Pioneer-Gumdrop Seamounts Region	36.8200 to 37.6000	-123.6100 to -123.1500	325-2625		Observations; specimens not necessarily collected. Source: http://dsg.mbari.org/dsg/plots/concept/Poeobius%20meseres/Guide-Pioneer-Gumdrop%20Seamounts
	Northeastern Pacific	Gulf of California	22.4960 to 32.3700	-116.3320 to -106.4980	25-3075		Observations; specimens not necessarily collected. Polygon modified in Fig. 1 to minimize terrestrial coverage. Source: http://dsg.mbari.org/dsg/plots/concept/Poeobius%20meseres/Gulf%20of%20California
	Northern Pacific	Hawaiian Islands	18.2500 to 23.4000	-161.2700 to -154.2000	725-3375		Observations; specimens not necessarily collected. Source: http://dsg.mbari.org/dsg/plots/concept/Poeobius%20meseres/Hawaii
	Northeastern Pacific	Pacific Northwest	39.7000 to 52.3500	-131.9000 to -123.1000	75-3225		Observations; specimens not necessarily collected. The MBARI DSG region "Juan de Fuca" is encompassed by the region "Pacific Northwest" and therefore is not listed separately. Source: http://dsg.mbari.org/dsg/plots/concept/Poeobius%20meseres/Pacific%20Northwest
	Northeastern Pacific	Station M	35.0375 to 35.2521	-123.1858 to -122.8026	25-3975		Observations; specimens not necessarily collected. Source: http://dsg.mbari.org/dsg/plots/concept/Poeobius%20meseres/Station%20M
This study	Southeastern Pacific	Southeast of Stockman Guyot, Salas y Gómez Ridge, off Chile	-25.405	-81.7702	0-1065	MT993561 (SIO-BIC A9529)
	Japan	Japan Trench, off Sanriku	38.935	143.093	652	MT993562 (JAMSTEC 049020)

## Sheet: OBIS Details
OBIS records for Poeobius meseres Heath, 1930 did not include any occurrences in the southern hemisphere as of 2020-10-28. Records were visualized and downloaded via the OBIS mapper: https://mapper.obis.org/?taxonid=330855#
OBIS summary citation: OBIS (2020) Occurrence records of Poeobius meseres Heath, 1930 [Dataset] Available: Ocean Biodiversity Information System. Intergovernmental Oceanographic Commission of UNESCO. https://obis.org/taxon/330855. Accessed: 2020-10-28.
OBIS individual dataset citations:
Dataset name	Citation	License	Records
Video Annotation and Reference System (VARS) database	Nancy Jacobsen Stout, Linda Kuhnz, Lonny Lundsten, Kyra Schlining, Susan von Thun, (2002) Video Annotation and Reference System (VARS) database, Year 2000, Monterey Bay Aquarium Research Institute, Moss Landing, California USA, Database, www.mbari.org/vars		3412
DFO Pacific IOS zooplankton database - Line P	Galbraith, Moira. (2013) DFO Pacific IOS zooplankton database - Line P. Version 1 In OBIS Canada Digital Collections. Bedford Institute of Oceanography, Dartmouth, NS, Canada. Published by OBIS, Digital http://www.iobis.org/. Accessed on 2020-10-28.	This dataset is made available under the Open Data Commons Attribution License: http://www.opendatacommons.org/licenses/by/1.0/ Data records are by attribution: CC-BY http://creativecommons.org/licenses/by/3.0/	24
World Ocean Database 2009	Baranova, O.K, T.D. O'Brien, T.P. Boyer and I.V. Smolyar (2009). Plankton data. Chapter 16 in Boyer, T. P., J. I. Antonov , O. K. Baranova, H. E. Garcia, D. R. Johnson, R. A. Locarnini, A. V. Mishonov, T. D. O'Brien, D. Seidov, I. V. Smolyar, M. M. Zweng, 2009. World Ocean Database 2009. S. Levitus, Ed., NOAA Atlas NESDIS 66, U.S. Gov. Printing Office, Wash., D.C., 216 pp., DVDs	This work is licensed under a Creative Commons Attribution (CC-BY) 4.0 License	5
DFO Pacific IOS zooplankton database - Zooplankton samples collected during cruises to the Canadian Arctic, 2006-2009	Nelson, John. (2014). DFO Pacific IOS zooplankton database - Zooplankton samples collected during cruises to the Canadian Arctic, 2006-2009. Version 1 In OBIS Canada Digital Collections. Bedford Institute of Oceanography, Dartmouth, NS, Canada. Published by OBIS, Digital http://www.iobis.org/. Accessed on 2020-10-28.	rights: http://data.gc.ca/eng/open-government-licence-canada & http://www.canadensys.net/norms rights holder:Her Majesty the Queen in right of Canada, as represented by the Minister of Fisheries and Oceans	2
Marine Biological Sample Database, JAMSTEC	Japan Agency for Marine-Earth Science and Technology (2016 onwards). JAMSTEC Marine Biological Samples Database. http://www.godac.jamstec.go.jp/bio-sample/. Accessed on 2020-10-28.	This work is licensed under a Creative Commons Attribution Non Commercial (CC-BY-NC) 4.0 License	1
National Museum of Natural History Invertebrate Zoology Collections	National Museum of Natural History, Smithsonian Institution NMNH Invertebrate Zoology Collection Database. National Museum of Natural History, Smithsonian Institution, 10th and Constitution Ave. N.W., Washington, DC 20560-0193, 2001, Version 3.2.04 (0802221).	This work is licensed under a Creative Commons Attribution (CC-BY) 4.0 License	1

## Sheet: GBIF Details
GBIF records for Poeobius meseres Heath, 1930 did not include any occurrences in the southern hemisphere, other than the one from this study, as of 2020-10-28. Records were visualized via the GBIF mapper: https://www.gbif.org/occurrence/map?taxon_key=2326198
GBIF summary citation: GBIF (2020) Occurrence records of Poeobius meseres Heath, 1930 [Dataset] Available: Global Biodiversity Information Facility. https://www.gbif.org/occurrence/search?taxon_key=2326198. GBIF Occurrence Download https://doi.org/10.15468/dl.ycsw8a. Accessed: 2020-10-28.
GBIF individual dataset citations:
Citation	Rights	Records
The International Barcode of Life Consortium (2016). International Barcode of Life project (iBOL). Occurrence dataset https://doi.org/10.15468/inygc6 accessed via GBIF.org on 2020-10-28.	Rights as supplied: http://creativecommons.org/licenses/by/4.0/legalcode	1
National Museum of Nature and Science, Japan (2020). Marine Biological Sample Database, JAMSTEC. Version 1.37. Occurrence dataset https://doi.org/10.15468/xnrlxz accessed via GBIF.org on 2020-10-28.	Rights as supplied: http://creativecommons.org/licenses/by-nc/4.0/legalcode	1
Eibye-Jacobsen D, Pavesi L, Schiøtte T, Sørensen M V, Olesen J (2019). Invertebrates excl. Entomology at the Natural History Museum of Denmark. Version 1.2. Natural History Museum of Denmark. Occurrence dataset https://doi.org/10.15468/wodhis accessed via GBIF.org on 2020-10-28.	Rights as supplied: http://creativecommons.org/licenses/by/4.0/legalcode	1
Seid C (2019). SIO Benthic Invertebrate Collection. Version 1.4. Scripps Institution of Oceanography. Occurrence dataset https://doi.org/10.15468/4w9oc7 accessed via GBIF.org on 2020-10-28.	Rights as supplied: http://creativecommons.org/publicdomain/zero/1.0/legalcode	2
European Nucleotide Archive (EMBL-EBI) (2019). Geographically tagged INSDC sequences. Occurrence dataset https://doi.org/10.15468/cndomv accessed via GBIF.org on 2020-10-28.	Rights as supplied: http://creativecommons.org/licenses/by/4.0/legalcode	2
Orrell T (2020). NMNH Extant Specimen Records. Version 1.36. National Museum of Natural History, Smithsonian Institution. Occurrence dataset https://doi.org/10.15468/hnhrg3 accessed via GBIF.org on 2020-10-28.	Rights as supplied: http://creativecommons.org/publicdomain/zero/1.0/legalcode	7
Gall L (2020). Invertebrate Zoology Division, Yale Peabody Museum. Yale University Peabody Museum. Occurrence dataset https://doi.org/10.15468/0lkr3w accessed via GBIF.org on 2020-10-28.	Rights as supplied: http://creativecommons.org/publicdomain/zero/1.0/legalcode	7

## Sheet: Supplementary References
Supplementary References (for others, see main text)
Scripps Institution of Oceanography (1953) Trans-Pacific Expedition, Zooplankton Data. University of California San Diego. https://doi.pangaea.de/10.1594/PANGAEA.862902
Wooster W (1951) Operation Northern Holiday, August - September 1951. A Preliminary Report. Scripps Institution of Oceanography, University of California San Diego. SIO Reference 51-46. https://escholarship.org/uc/item/5bs462gw
